# Supplementary material for: Daeshiho-tang Attenuates Atherosclerosis by Regulating Cholesterol Metabolism and Inducing M2 Macrophage Polarization
Source: Life (Basel). 2022 Jan 28;12(2):197. doi: 10.3390/life12020197 (PMC8879110; doi:10.3390/life12020197)
Supplement: Supplementary file 1 [file life-12-00197-s001.zip]

Archive with 1 entries (1 files):
- life-1552169-supplementary.xlsx
