# Supplementary material for: Daeshiho-tang Attenuates Atherosclerosis by Regulating Cholesterol Metabolism and Inducing M2 Macrophage Polarization
Source: Life (Basel). 2022 Jan 28;12(2):197. doi: 10.3390/life12020197 (PMC8879110; doi:10.3390/life12020197)
Supplement: Supplementary file 1 [file life-12-00197-s001.zip › life-1552169-supplementary.xlsx]

## Sheet: Table S1.
	Table S1. Formulation of diets.
	Diet		D12079B Western Diet
	Caloric Information		gm	kcal
		Protein	20	0.17
		Fat	50	0.43
		Carbohydrate	21	0.4
		Energy Density	4.68 kcal/g	1
	Ingredient
		Casein, 80Mesh	195	780
		DL-Methionine	3	12
		Corn Starch	50	200
		Maltodextrin 10	100	400
		Sucrose	341	1364
		Cellulose, BW200	50	0
		Milk Fat, Anhydrous	200	1800
		Corn Oil	10	90
		Ethoxyquin	0.04	0
		Mineral Mix S10001	35	0
		Calcium Carbonate	4	0
		Vitamin Mix V10001	10	40
		Choline Bitartrate	2	0
		Cholesterol	1.5	0

## Sheet: Table S2.
	Table S2. Typical fatty acid composition of D12079B
	Diet	D12079B Western Diet
	Ingredient
		Butter, Anhydrous	200
		Corn Oil	10
		C2, Acetic	0
		C4, Butyric	6.4
		C6, Caproic	3.8
		C8, Caprylic	2.2
		C10, Capric	5
		C12, Lauric	5.6
		C14, Myristic	20
		C14:1, Myristoleic	3
		C16, Palmitic	53.5
		C16:1, Palmitoleic	4.6
		C18, Stearic	24.4
		C18:1, Oleic	52.7
		C18:2, Linoleic	10.6
		C18:3, Linolenic	2.9
i		C18:4	0
		C20, Arachidic	1.9
		C20:1	0
		C20:4, Arachidonic	0
		C20:5	0
		C22, Behenic	0
		C22:1, Erucic	0
		C22:4, Clupanodonic	0
		C22:5	0
		C22:6	0
		C24, Lignoceric	0
		Total	196.6
		Saturated (g)	122.8
		Monounsaturated (g)	60.3
		Polyunsaturated (g)	13.6
		Saturated (%)	62.4
		Monounsaturated (%)	30.7
		Polyunsaturated (%)	6.9
		Omega-6 Fatty Acid (gm)	10.61
		Omega-3 Fatty Acid (gm)	2.9
		Omega6:Omega 3 ratio	3.6
